# Supplementary material for: Efficacy and Safety of Agomelatine in Depressed Patients with Diabetes: A Systematic Review and Meta-Analysis
Source: Int J Mol Sci. 2024 Nov 25;25(23):12631. doi: 10.3390/ijms252312631 (PMC11641584; doi:10.3390/ijms252312631)
Supplement: Supplementary file 1 [file ijms-25-12631-s001.zip]

Archive with 1 entries (1 files):
- ijms-3316093-supplementary.pdf
